# Supplementary material for: N-(Phenyl­sulfon­yl)acetamide
Source: Acta Crystallogr Sect E Struct Rep Online. 2010 May 8;66(Pt 6):o1284. doi: 10.1107/S1600536810015849 (PMC2979412; doi:10.1107/S1600536810015849)
Supplement: Supplementary file 2 [file e-66-o1284-Isup2.hkl]

# 
# h,k,l, Fc-squared, Fo-squared, sigma(Fo-squared) and status flag 
# 
data_I
_shelx_title ' SA1 P41' 
_shelx_refln_list_code          4 
_shelx_F_calc_maximum       98.41 
_exptl_crystal_F_000       416.00 
_reflns_d_resolution_high  0.8005 
 
loop_ 
 _symmetry_equiv_pos_as_xyz 
 'x, y, z' 
 '-x, -y, z+1/2' 
 '-y, x, z+3/4' 
 'y, -x, z+1/4' 
 
_cell_length_a     7.9400 
_cell_length_b     7.9400 
_cell_length_c    15.2880 
_cell_angle_alpha  90.000 
_cell_angle_beta   90.000 
_cell_angle_gamma  90.000 
 
_shelx_F_squared_multiplier     1.000 
 
loop_ 
 _refln_index_h 
 _refln_index_k 
 _refln_index_l 
 _refln_F_squared_calc 
 _refln_F_squared_meas 
 _refln_F_squared_sigma 
 _refln_observed_status 
   0   1 -18       20.61       12.69      2.26 o 
   1   1 -18       22.58       20.02      3.29 o 
   0   2 -18       17.36       10.38      2.53 o 
   1   2 -18        2.30        8.89      3.07 o 
   2   2 -18        7.99        1.54      2.55 o 
  -1   3 -18       11.12       27.79      3.30 o 
   0   3 -18       10.49       26.94      3.25 o 
   1   3 -18        5.97       20.06      3.44 o 
   0   1 -17       25.90       25.60      2.74 o 
   1   1 -17       21.08       35.94      3.35 o 
  -1   2 -17        7.72        9.00      2.84 o 
   0   2 -17       13.21        9.47      2.48 o 
   1   2 -17       31.79       46.09      3.71 o 
   2   2 -17        2.08        4.40      2.56 o 
  -2   3 -17       16.59        9.65      2.96 o 
  -1   3 -17       14.14        2.66      2.42 o 
   0   3 -17       13.05        8.57      2.36 o 
   1   3 -17        2.46       11.08      3.25 o 
   2   3 -17        0.21        4.55      2.58 o 
   3   3 -17        3.61       -2.15      2.48 o 
  -2   4 -17        5.19       16.41      3.16 o 
  -1   4 -17        4.85       15.39      2.79 o 
   0   4 -17        8.64       17.13      2.87 o 
   1   4 -17        8.53       17.81      3.10 o 
   2   4 -17        2.32        4.79      3.21 o 
   0   1 -16        3.33        4.82      2.24 o 
   1   1 -16       15.46       18.63      2.95 o 
  -1   2 -16       44.25       53.34      3.47 o 
   0   2 -16       16.01       14.74      4.82 o 
   1   2 -16        0.19       -2.65      2.65 o 
   2   2 -16       11.98       19.20      3.26 o 
  -2   3 -16        2.32        3.46      2.57 o 
  -1   3 -16       16.58       16.82      2.85 o 
   0   3 -16       28.96       19.16      2.00 o 
   1   3 -16       46.95       46.87      3.90 o 
   2   3 -16        4.98        7.31      2.83 o 
   3   3 -16        2.06        2.82      3.10 o 
  -3   4 -16        4.15        0.24      2.60 o 
  -2   4 -16       29.92       27.46      3.48 o 
   0   4 -16        0.39       -1.80      1.80 o 
   1   4 -16        0.76        0.27      2.87 o 
   2   4 -16        4.64       13.14      3.44 o 
   3   4 -16       12.24        8.17      3.33 o 
  -2   5 -16       12.91       42.12      3.51 o 
  -1   5 -16        2.83       34.87      2.49 o 
   0   5 -16       16.97       44.49      3.22 o 
   1   5 -16        0.18        4.76      3.28 o 
   2   5 -16        1.21        3.22      2.61 o 
   0   1 -15       36.09       33.42      2.08 o 
   1   1 -15       25.50       25.48      7.47 o 
  -1   2 -15       17.57       12.14      2.74 o 
   0   2 -15       18.16       13.99      1.90 o 
   1   2 -15       25.24       28.14      5.55 o 
   2   2 -15       53.58       48.12      3.52 o 
  -2   3 -15       30.51       34.27      3.48 o 
  -1   3 -15       16.82       17.28      2.98 o 
   0   3 -15       40.19       40.90      2.62 o 
   1   3 -15        7.95        4.98      2.83 o 
   2   3 -15       61.16       64.62      4.09 o 
   3   3 -15       16.48       23.39      3.44 o 
  -3   4 -15       13.88       24.11      3.29 o 
  -2   4 -15        1.08       11.36      2.92 o 
  -1   4 -15       19.50       33.30      3.14 o 
   0   4 -15       35.62       46.73      4.80 o 
   1   4 -15        5.88        2.16      2.90 o 
   2   4 -15        4.55        0.86      2.97 o 
   3   4 -15        6.51       14.51      3.42 o 
  -3   5 -15       13.07       15.66      3.01 o 
  -2   5 -15       22.15       19.58      2.94 o 
  -1   5 -15       10.19       10.70      2.18 o 
   0   5 -15        4.73        1.02      1.58 o 
   1   5 -15        1.99        1.09      2.71 o 
   2   5 -15        3.86       10.56      2.93 o 
   3   5 -15        2.42        0.78      2.61 o 
   1   6 -15        2.16        9.50      3.44 o 
   0   1 -14      155.75      163.78      3.22 o 
   1   1 -14       16.71       14.78      1.80 o 
  -1   2 -14        3.29        2.27      2.30 o 
   0   2 -14      103.00       92.75      2.99 o 
   1   2 -14       15.55       16.51      1.76 o 
   2   2 -14       43.14       44.77      3.33 o 
  -2   3 -14       11.49        8.06      2.75 o 
  -1   3 -14       24.12       29.49      3.08 o 
   0   3 -14       29.37       30.51      4.76 o 
   1   3 -14       43.61       44.16      2.20 o 
   2   3 -14       39.12       37.68      3.53 o 
   3   3 -14       55.96       50.19      3.85 o 
  -3   4 -14       21.60       35.52      3.39 o 
  -2   4 -14        8.13       13.46      2.74 o 
  -1   4 -14       35.53       30.97      2.96 o 
   0   4 -14       21.15       19.27      1.99 o 
   1   4 -14       31.09       39.88      2.22 o 
   2   4 -14       12.15        5.38      2.94 o 
   3   4 -14        1.95        3.03      2.68 o 
   4   4 -14       27.10       36.13      3.53 o 
  -4   5 -14        9.53        8.57      3.03 o 
  -3   5 -14       16.08       19.33      3.00 o 
  -2   5 -14       16.22       17.35      2.95 o 
  -1   5 -14       28.16       25.21      2.84 o 
   0   5 -14        6.98       -2.12      7.91 o 
   1   5 -14       32.93       27.22      3.12 o 
   2   5 -14        9.62        7.74      2.68 o 
   3   5 -14        2.65        8.37      2.79 o 
   4   5 -14        1.29       -0.69      3.10 o 
  -2   6 -14       17.95       24.24      2.65 o 
  -1   6 -14        6.96       12.87      2.52 o 
   0   6 -14       20.19       31.63      4.89 o 
   1   6 -14        1.01       -0.27      2.40 o 
   2   6 -14        0.13       10.87      3.04 o 
   3   6 -14        7.53        5.93      2.73 o 
   0   1 -13       51.66       53.36      2.25 o 
   1   1 -13      130.71      120.67      4.05 o 
  -1   2 -13      113.14      114.58      4.25 o 
   0   2 -13       78.58       89.22      3.04 o 
   1   2 -13      175.81      172.74      3.25 o 
   2   2 -13       38.25       45.95      3.35 o 
  -2   3 -13       88.29       92.22      3.91 o 
  -1   3 -13       67.50       70.29      3.52 o 
   0   3 -13       97.39      113.95      2.89 o 
   1   3 -13       13.27       16.84      1.85 o 
   2   3 -13        1.40        4.31      2.40 o 
   3   3 -13       38.39       46.97      3.24 o 
  -3   4 -13       56.77       53.91      3.42 o 
  -2   4 -13        8.47        8.53      2.68 o 
  -1   4 -13       12.71       19.03      2.36 o 
   0   4 -13       34.23       33.98      2.06 o 
   1   4 -13       35.85       36.11      6.77 o 
   2   4 -13       67.30       71.37      4.05 o 
   3   4 -13        2.81       -0.71      2.89 o 
   4   4 -13       16.74       16.72      2.99 o 
  -4   5 -13        9.85        8.64      2.70 o 
  -3   5 -13        6.17        3.20      2.65 o 
  -2   5 -13       12.88       10.20      2.62 o 
  -1   5 -13       34.77       37.47      3.21 o 
   0   5 -13       17.43       19.09      1.87 o 
   1   5 -13       21.35       26.56      1.94 o 
   2   5 -13       13.12       12.52      2.88 o 
   3   5 -13        7.77        6.78      3.09 o 
   4   5 -13        7.54       16.54      2.84 o 
   5   5 -13        2.49       -2.21      2.21 o 
  -4   6 -13        9.45       14.33      3.11 o 
  -3   6 -13        5.16       15.28      2.88 o 
  -2   6 -13       13.82       15.50      2.51 o 
  -1   6 -13       31.44       37.65      2.86 o 
   0   6 -13        0.24       -3.28      3.28 o 
   1   6 -13       36.45       42.27      3.57 o 
   2   6 -13        8.30        4.66      3.20 o 
   3   6 -13        2.57        8.91      2.91 o 
   0   7 -13       17.09       12.87      1.99 o 
   1   7 -13        9.08       10.94      2.82 o 
   0   0 -12      158.87      166.33      4.06 o 
   0   1 -12       26.79       23.00      1.36 o 
   1   1 -12      104.02      103.59      2.48 o 
  -1   2 -12      416.36      426.99      6.62 o 
   0   2 -12        8.20        5.39      1.57 o 
   1   2 -12       60.73       57.35      2.18 o 
   2   2 -12       22.73       21.65      2.83 o 
  -2   3 -12       70.03       77.77      3.59 o 
  -1   3 -12       50.21       41.59      3.17 o 
   0   3 -12       35.87       31.58      1.95 o 
   1   3 -12      217.91      209.62      3.41 o 
   2   3 -12       10.73        9.52      2.70 o 
   3   3 -12        6.79        9.49      2.65 o 
  -3   4 -12        7.38        3.38      2.14 o 
  -2   4 -12       96.33       96.89      4.14 o 
  -1   4 -12       22.41       22.92      2.75 o 
   0   4 -12       26.31       27.51      2.07 o 
   1   4 -12      171.39      151.17      3.11 o 
   2   4 -12       90.76       99.20      4.24 o 
   3   4 -12       58.88       66.28      3.66 o 
   4   4 -12        3.68        4.59      2.42 o 
  -4   5 -12        1.09       -1.95      2.64 o 
  -3   5 -12       12.30       19.58      2.95 o 
  -2   5 -12        6.39        5.10      2.27 o 
  -1   5 -12       13.26        6.64      2.26 o 
   0   5 -12       48.83       56.66      2.72 o 
   1   5 -12       14.05       12.66      3.56 o 
   2   5 -12       21.13       23.73      3.00 o 
   3   5 -12       15.51       13.90      2.98 o 
   4   5 -12        0.54        2.58      2.79 o 
   5   5 -12       15.52       14.17      2.96 o 
  -4   6 -12       11.25       20.31      3.15 o 
  -3   6 -12       28.24       26.14      3.09 o 
  -2   6 -12       14.12        3.57      2.40 o 
  -1   6 -12        2.78        1.02      2.41 o 
   0   6 -12       16.26       18.84      1.86 o 
   1   6 -12       12.60       20.02      2.51 o 
   2   6 -12       31.25       25.66      3.37 o 
   3   6 -12        2.20        2.47      1.81 o 
   4   6 -12        4.09       10.01      2.99 o 
  -3   7 -12        2.57        2.88      2.34 o 
  -2   7 -12        1.42        6.42      2.45 o 
  -1   7 -12       31.68       33.64      2.87 o 
   0   7 -12        1.62        4.57      2.07 o 
   1   7 -12        7.92        2.74      2.74 o 
   2   7 -12       10.69       18.45      4.06 o 
   3   7 -12        1.86        7.31      2.60 o 
   0   1 -11        7.63        6.34      0.81 o 
   1   1 -11      338.29      332.80      3.72 o 
  -1   2 -11       37.87       39.96      2.86 o 
   0   2 -11      173.04      167.02      2.93 o 
   1   2 -11       43.99       44.71      1.99 o 
   2   2 -11      232.22      217.93      3.14 o 
  -2   3 -11       34.15       36.00      2.81 o 
  -1   3 -11       35.46       39.06      2.78 o 
   0   3 -11       74.62       77.08      2.34 o 
   1   3 -11        8.42        8.76      1.96 o 
   2   3 -11      240.20      235.93      5.34 o 
   3   3 -11      134.11      126.40      4.40 o 
  -3   4 -11       30.26       29.06      2.91 o 
  -2   4 -11       36.72       34.86      2.93 o 
  -1   4 -11      219.15      224.58      5.10 o 
   0   4 -11       67.04       73.81      2.41 o 
   1   4 -11        6.54        9.52      1.53 o 
   2   4 -11      135.56      134.75      4.47 o 
   3   4 -11       23.72       20.17      3.03 o 
   4   4 -11        9.83        8.70      2.53 o 
  -4   5 -11       16.97       17.67      2.73 o 
  -3   5 -11       10.70        7.66      2.63 o 
  -2   5 -11       20.57       17.51      2.77 o 
  -1   5 -11       39.52       33.29      2.94 o 
   0   5 -11       13.04       11.84      1.83 o 
   1   5 -11      108.64       93.77      2.67 o 
   2   5 -11        5.60        6.78      1.83 o 
   3   5 -11       37.58       37.73      2.22 o 
   4   5 -11       16.76       19.61      3.78 o 
   5   5 -11       14.16       17.98      5.06 o 
  -5   6 -11       19.47       30.31      1.94 o 
  -3   6 -11       17.33       16.23      2.53 o 
  -2   6 -11        6.03        7.50      2.66 o 
  -1   6 -11        8.28       11.56      2.23 o 
   0   6 -11        8.28        6.49      2.67 o 
   1   6 -11       35.06       32.99      2.34 o 
   2   6 -11       48.28       48.66      2.50 o 
   3   6 -11        1.61        4.72      3.54 o 
   4   6 -11        6.21       13.00      3.94 o 
   5   6 -11        2.88       10.35      4.58 o 
  -4   7 -11       15.72       15.95      2.59 o 
  -3   7 -11        7.91       18.76      2.72 o 
  -2   7 -11       19.03       15.95      2.52 o 
   0   7 -11       11.82        8.97      1.78 o 
   1   7 -11       12.03        5.90      1.55 o 
   2   7 -11       15.15       15.96      4.19 o 
   3   7 -11        6.84       15.11      6.19 o 
   4   7 -11        0.20        7.25     10.10 o 
  -1   8 -11        6.00        2.96      1.97 o 
   0   8 -11        1.36        3.07      3.84 o 
   1   8 -11        6.92       17.80      3.07 o 
   0   1 -10       51.07       56.20      0.85 o 
   1   1 -10       28.68       33.84      1.25 o 
  -1   2 -10        1.29        2.33      1.19 o 
   0   2 -10       27.50       22.32      1.53 o 
   1   2 -10      306.09      317.47      5.83 o 
   2   2 -10      357.45      353.09      3.64 o 
  -2   3 -10      127.23      121.65      4.01 o 
  -1   3 -10      134.94      146.83      2.86 o 
   0   3 -10       35.37       38.57      1.82 o 
   1   3 -10       88.59       80.31      2.17 o 
   2   3 -10      326.19      314.29      9.37 o 
   3   3 -10       14.16        8.22      2.57 o 
  -3   4 -10      105.63      101.72      4.12 o 
  -2   4 -10       56.79       43.20      3.10 o 
  -1   4 -10      199.65      179.13      4.47 o 
   0   4 -10      143.63      132.40      8.16 o 
   1   4 -10       25.82       28.57      1.77 o 
   2   4 -10       37.51       39.88      3.17 o 
   3   4 -10       14.51       17.79      1.92 o 
   4   4 -10       84.37       83.60      3.64 o 
  -4   5 -10       72.72       71.06      2.79 o 
  -3   5 -10       18.18       18.63      2.82 o 
  -2   5 -10       47.71       48.82      3.15 o 
  -1   5 -10       73.48       69.47      3.46 o 
   0   5 -10        4.89        2.22      1.59 o 
   1   5 -10       83.27       79.34      2.02 o 
   2   5 -10       86.55       79.95      2.64 o 
   3   5 -10       23.52       25.29      2.10 o 
   4   5 -10       70.65       56.99      2.44 o 
   5   5 -10        4.92        6.10      1.60 o 
  -5   6 -10       22.27       18.42      2.94 o 
  -4   6 -10       12.51       20.40      3.51 o 
  -3   6 -10        5.34        5.91      2.37 o 
  -2   6 -10       18.82       18.48      2.52 o 
  -1   6 -10       20.34       20.33      2.53 o 
   0   6 -10       22.84       26.75      1.58 o 
   1   6 -10       10.69       11.54      1.41 o 
   2   6 -10       13.99       14.10      2.82 o 
   3   6 -10       29.57       33.07      3.19 o 
   4   6 -10        0.14       -1.86      1.86 o 
   5   6 -10        5.89        0.91      1.47 o 
  -4   7 -10        0.88        8.87      2.88 o 
  -3   7 -10       44.06       41.36      3.34 o 
  -2   7 -10        0.56        0.32      2.37 o 
  -1   7 -10        0.80        4.70      2.06 o 
   0   7 -10       30.35       35.32      2.27 o 
   1   7 -10        5.93        9.46      1.78 o 
   2   7 -10       21.15       19.38      3.14 o 
   3   7 -10        5.65        8.01      1.86 o 
   4   7 -10        2.06       16.98      8.21 o 
  -2   8 -10        2.46        8.51      2.49 o 
  -1   8 -10       19.95       28.42      3.07 o 
   0   8 -10        2.95        7.73      4.20 o 
   1   8 -10        0.35       -1.41      1.41 o 
   2   8 -10       11.02       16.53      3.07 o 
   0   1  -9       37.08       33.67      0.73 o 
   1   1  -9       13.89       12.16      0.68 o 
  -1   2  -9       22.19       26.71      1.16 o 
   0   2  -9      256.51      266.38      2.30 o 
   1   2  -9       29.73       30.56      1.35 o 
   2   2  -9      211.21      200.81      2.66 o 
  -2   3  -9      100.35       98.06      3.53 o 
  -1   3  -9      297.60      290.63      5.23 o 
   0   3  -9      141.53      148.79      2.65 o 
   1   3  -9      202.03      199.86      2.91 o 
   2   3  -9       79.17       72.24      1.96 o 
   3   3  -9      256.52      250.39     11.53 o 
  -3   4  -9       98.69      104.49      4.36 o 
  -2   4  -9        0.98        1.82      2.21 o 
  -1   4  -9       31.22       32.85      2.23 o 
   0   4  -9      166.20      145.85      2.79 o 
   1   4  -9      200.77      197.15      4.11 o 
   2   4  -9      318.64      287.12      7.32 o 
   3   4  -9        4.12        3.20      1.61 o 
   4   4  -9       24.02       23.88      1.87 o 
  -4   5  -9       66.24       69.45      2.80 o 
  -3   5  -9      121.49      118.68      3.14 o 
  -2   5  -9       52.69       57.92      3.32 o 
  -1   5  -9      121.10      134.96      4.17 o 
   0   5  -9       41.99       38.12      1.61 o 
   1   5  -9       33.49       30.59      3.20 o 
   2   5  -9      164.69      167.32      4.84 o 
   3   5  -9       19.54       22.63      1.86 o 
   4   5  -9       55.47       51.71      2.37 o 
   5   5  -9       23.21       23.85      3.94 o 
  -5   6  -9        7.95        8.75      2.04 o 
  -4   6  -9       83.10       85.46      3.52 o 
  -3   6  -9       22.44       21.35      2.24 o 
  -2   6  -9       10.68       14.56      2.63 o 
  -1   6  -9       29.99       35.42      2.03 o 
   0   6  -9       27.93       26.37      1.66 o 
   1   6  -9        1.66        1.03      1.17 o 
   2   6  -9        1.70        2.42      1.62 o 
   3   6  -9        7.99       11.23      1.81 o 
   4   6  -9        7.17       11.80      3.03 o 
   5   6  -9        4.79       13.88      1.89 o 
   6   6  -9        4.89       13.74      9.37 o 
  -5   7  -9        7.42       10.56     10.62 o 
  -4   7  -9       37.16       26.85      2.99 o 
  -3   7  -9        4.98        9.34      2.94 o 
  -2   7  -9       31.08       34.34      3.13 o 
  -1   7  -9       15.76       15.37      4.68 o 
   0   7  -9        3.90        0.65      1.44 o 
   1   7  -9       25.65       27.08      1.73 o 
   2   7  -9        6.80       11.43      1.93 o 
   3   7  -9        5.41        7.31      1.95 o 
   4   7  -9        2.41        3.55      1.53 o 
   5   7  -9        6.20       10.90      2.20 o 
  -3   8  -9       33.98       44.41      3.40 o 
  -2   8  -9       10.46        9.57      2.22 o 
  -1   8  -9        3.16       -2.10      2.10 o 
   0   8  -9        5.75        3.75      1.68 o 
   1   8  -9        5.58        6.95      1.41 o 
   2   8  -9        9.63        9.63      2.59 o 
   3   8  -9        4.22        4.78      2.18 o 
   0   0  -8      248.27      283.28      2.63 o 
   0   1  -8      179.79      206.61      1.86 o 
   1   1  -8      181.39      178.11      1.34 o 
  -1   2  -8      645.19      633.59      3.90 o 
   0   2  -8        9.41        9.17      0.73 o 
   1   2  -8       40.39       46.68      1.27 o 
   2   2  -8       52.15       53.80      2.38 o 
  -2   3  -8       95.44      100.89      2.12 o 
  -1   3  -8       55.09       52.67      1.33 o 
   0   3  -8       32.74       26.78      1.50 o 
   1   3  -8      410.14      416.85      4.26 o 
   2   3  -8        0.87        0.70      0.97 o 
   3   3  -8       23.42       19.53      1.74 o 
  -3   4  -8       63.65       52.13      2.11 o 
  -2   4  -8      548.67      521.13      6.98 o 
  -1   4  -8      179.63      188.37      3.00 o 
   0   4  -8       15.70       16.42      1.29 o 
   1   4  -8      297.79      290.85      2.91 o 
   2   4  -8       95.77       95.31      2.02 o 
   3   4  -8      551.83      547.04      6.26 o 
   4   4  -8       98.34       99.46      2.98 o 
  -4   5  -8        2.81        7.16      1.61 o 
  -3   5  -8      104.47       99.29      2.72 o 
  -2   5  -8       59.72       59.24      3.75 o 
  -1   5  -8       98.37       96.27      2.47 o 
   0   5  -8      171.48      175.24      3.48 o 
   1   5  -8       11.69       11.15      1.24 o 
   2   5  -8      135.68      125.52      2.21 o 
   3   5  -8       33.54       34.34      2.01 o 
   4   5  -8       14.26       11.97      2.24 o 
   5   5  -8       60.04       80.27      4.06 o 
  -5   6  -8       11.89       17.11      2.99 o 
  -4   6  -8       38.96       40.27      4.50 o 
  -3   6  -8       58.34       67.82      4.89 o 
  -2   6  -8       39.96       39.25      3.10 o 
  -1   6  -8        4.77        7.15      1.95 o 
   0   6  -8        2.12        4.08      1.24 o 
   1   6  -8       14.89       15.82      2.80 o 
   2   6  -8       25.63       26.41      3.47 o 
   3   6  -8        5.50        3.69      1.59 o 
   4   6  -8        8.73        7.77      1.72 o 
   5   6  -8       10.26        6.47      1.55 o 
   6   6  -8        2.07       -2.18      2.18 o 
  -5   7  -8       10.03       11.69      6.36 o 
  -4   7  -8        8.99       12.60      3.02 o 
  -3   7  -8       11.27       11.72      2.80 o 
  -2   7  -8       25.46       17.95      2.97 o 
  -1   7  -8       16.79       23.16      7.02 o 
   0   7  -8       11.85       12.61      1.66 o 
   1   7  -8        2.34        3.51      1.49 o 
   2   7  -8       13.11       12.21      1.67 o 
   3   7  -8        8.27       14.64      7.05 o 
   4   7  -8       10.64       11.38      1.69 o 
   5   7  -8        3.68        0.67      1.41 o 
  -4   8  -8       27.59       40.56      3.21 o 
  -3   8  -8       11.19        5.80      2.09 o 
  -2   8  -8        5.13        1.61      2.38 o 
  -1   8  -8       20.87       30.37      3.28 o 
   0   8  -8        4.19        9.90      3.79 o 
   1   8  -8       12.75       15.13      1.65 o 
   2   8  -8        0.60       -1.09      2.64 o 
   3   8  -8        1.65       -2.28      2.28 o 
   4   8  -8        5.23        3.46      2.38 o 
   0   9  -8        0.23        9.90      2.68 o 
   0   1  -7       78.09       82.98      1.42 o 
   1   1  -7      713.44      733.66      6.23 o 
  -1   2  -7        6.85        9.56      0.74 o 
   0   2  -7       16.64       13.57      0.99 o 
   1   2  -7      431.43      438.48      3.03 o 
   2   2  -7      560.28      562.75      2.75 o 
  -2   3  -7       77.42       73.38      1.53 o 
  -1   3  -7      372.69      385.53      2.75 o 
   0   3  -7      197.79      227.93      1.88 o 
   1   3  -7       48.53       43.80      1.33 o 
   2   3  -7      406.80      415.86      3.00 o 
   3   3  -7      449.58      442.26      4.30 o 
  -3   4  -7       16.14       17.28      3.28 o 
  -2   4  -7       76.84       77.02      2.13 o 
  -1   4  -7      253.63      246.40      2.60 o 
   0   4  -7      277.24      290.34      2.78 o 
   1   4  -7      408.60      393.07      3.17 o 
   2   4  -7      153.56      132.59      3.15 o 
   3   4  -7       84.60       79.55      2.32 o 
   4   4  -7      375.29      391.12      4.53 o 
  -4   5  -7      129.27      128.04      2.94 o 
  -3   5  -7       79.55       79.87      2.37 o 
  -2   5  -7       72.60       80.38      1.80 o 
  -1   5  -7       32.50       32.54      1.73 o 
   0   5  -7       17.60       17.33      1.29 o 
   1   5  -7       47.30       46.98      1.54 o 
   2   5  -7       86.60       90.19      1.90 o 
   3   5  -7       51.79       52.21      2.18 o 
   4   5  -7        2.22        3.21      1.62 o 
   5   5  -7       17.28       16.31      1.84 o 
  -5   6  -7        1.04       -1.80      1.81 o 
  -4   6  -7       21.97       26.17      4.02 o 
  -3   6  -7       15.15       12.29      2.23 o 
  -2   6  -7       36.84       32.78      2.89 o 
  -1   6  -7       70.33       76.07      2.37 o 
   0   6  -7       22.75       17.65      1.32 o 
   1   6  -7       62.77       61.26      1.77 o 
   2   6  -7       11.00       10.28      1.77 o 
   3   6  -7       14.22       18.99      2.99 o 
   4   6  -7        2.00        5.36      2.32 o 
   5   6  -7        7.17        9.78      3.66 o 
   6   6  -7       29.48       34.87      2.08 o 
  -6   7  -7        0.02       -2.23      2.23 o 
  -5   7  -7        6.94        0.81      6.28 o 
  -4   7  -7       37.30       27.76      3.07 o 
  -3   7  -7        1.48        2.74      2.34 o 
  -2   7  -7       60.97       68.17      3.48 o 
  -1   7  -7       50.51       56.39      5.32 o 
   0   7  -7       18.81       11.09      5.04 o 
   1   7  -7        2.12        2.93      1.62 o 
   2   7  -7       13.22       15.95      1.61 o 
   3   7  -7       17.23       19.49      2.61 o 
   4   7  -7        7.05       12.49      2.30 o 
   5   7  -7        5.21       15.29      2.62 o 
   6   7  -7        0.96       14.27      2.42 o 
  -4   8  -7        5.95       -1.86      1.86 o 
  -3   8  -7        2.64        3.98      2.25 o 
  -2   8  -7        9.68       14.65      2.86 o 
  -1   8  -7        0.66       -2.02      2.02 o 
   0   8  -7       12.86        6.36      1.57 o 
   1   8  -7        4.05        4.07      1.39 o 
   2   8  -7       17.61       23.26      1.91 o 
   3   8  -7       20.28       31.58      3.14 o 
   4   8  -7        0.06        3.34      2.20 o 
  -2   9  -7        3.84       14.02      2.77 o 
  -1   9  -7        6.44        1.46      2.16 o 
   0   9  -7       14.97       12.90      1.68 o 
   1   9  -7        9.78        9.13      1.57 o 
   2   9  -7        7.70       26.79      3.20 o 
   0   1  -6        9.30       10.88      0.57 o 
   1   1  -6      532.95      552.27      1.88 o 
  -1   2  -6      451.50      475.07      3.11 o 
   0   2  -6      306.81      316.61      2.34 o 
   1   2  -6      726.02      721.39      4.59 o 
   2   2  -6      487.22      502.26      2.39 o 
  -2   3  -6      498.28      502.86      3.22 o 
  -1   3  -6     1155.09     1181.63      7.27 o 
   0   3  -6       76.17       90.62      1.08 o 
   1   3  -6      478.44      495.66      4.32 o 
   2   3  -6      514.12      486.39      2.87 o 
   3   3  -6       34.15       32.43      1.64 o 
  -3   4  -6      381.90      389.14      4.09 o 
  -2   4  -6       28.85       29.95      1.57 o 
  -1   4  -6      331.42      345.40      2.09 o 
   0   4  -6      161.02      141.07      1.71 o 
   1   4  -6      285.30      280.71      2.61 o 
   2   4  -6      209.59      205.01      2.91 o 
   3   4  -6        3.18        3.62      1.35 o 
   4   4  -6       86.73       79.97      2.84 o 
  -4   5  -6       82.88       82.69      2.53 o 
  -3   5  -6        0.99        2.31      1.42 o 
  -2   5  -6      270.19      243.06      3.01 o 
  -1   5  -6        5.91        5.62      0.99 o 
   0   5  -6       41.03       51.92      1.52 o 
   1   5  -6       66.93       64.75      1.63 o 
   2   5  -6       86.79       89.78      1.84 o 
   3   5  -6      167.15      161.26      3.04 o 
   4   5  -6        6.14        6.04      2.51 o 
   5   5  -6       24.77       19.67      1.73 o 
  -5   6  -6       15.85       17.56      2.23 o 
  -4   6  -6        8.37       11.25      1.96 o 
  -3   6  -6       16.21       12.61      3.44 o 
  -2   6  -6       28.90       37.58      2.92 o 
  -1   6  -6       47.56       50.38      2.00 o 
   0   6  -6       14.65       15.41      1.29 o 
   1   6  -6       14.38       14.35      1.23 o 
   2   6  -6       56.87       51.81      1.62 o 
   3   6  -6       87.70       86.04      2.58 o 
   4   6  -6       15.90       13.67      1.71 o 
   5   6  -6        8.84       10.10      1.98 o 
   6   6  -6        2.02       -1.52      1.52 o 
  -6   7  -6        8.71       20.58      9.94 o 
  -5   7  -6       14.34       26.40      3.85 o 
  -4   7  -6       22.37       25.65      2.93 o 
  -3   7  -6       48.53       50.18      3.58 o 
  -2   7  -6        8.64        2.35      2.30 o 
  -1   7  -6        9.14        8.07      1.69 o 
   0   7  -6      110.25      115.54      3.43 o 
   1   7  -6        9.09        9.57      1.63 o 
   2   7  -6       18.40       12.09      1.67 o 
   3   7  -6        4.89        5.50      2.36 o 
   4   7  -6       14.81       12.77      2.27 o 
   5   7  -6       19.62       15.38      2.40 o 
   6   7  -6        3.77        6.83      1.78 o 
  -4   8  -6        1.16        1.41      2.10 o 
  -3   8  -6       15.41       19.15      2.99 o 
  -2   8  -6        6.28        3.86      2.08 o 
  -1   8  -6       12.08       21.24      2.86 o 
   0   8  -6        1.34        7.10      1.72 o 
   1   8  -6        4.45        2.45      1.55 o 
   2   8  -6       23.15       19.25      3.16 o 
   3   8  -6       11.91        2.92      2.43 o 
   4   8  -6       10.66        4.90      2.62 o 
  -2   9  -6        7.05       -1.95      1.95 o 
  -1   9  -6       32.44       47.46      3.32 o 
   0   9  -6        8.59       16.87      1.77 o 
   1   9  -6        7.33        9.48      1.56 o 
   2   9  -6        3.27        0.81      1.90 o 
   0   1  -5      128.55      123.22      1.48 o 
   1   1  -5     1052.86     1094.28      4.91 o 
  -1   2  -5      324.05      337.09      2.44 o 
   0   2  -5     2512.13     2481.41      6.35 o 
   1   2  -5      172.68      177.03      1.35 o 
   2   2  -5      211.23      215.57      1.45 o 
  -2   3  -5      422.38      416.05      2.17 o 
  -1   3  -5        5.72        5.21      0.60 o 
   0   3  -5     1521.77     1584.02      3.65 o 
   1   3  -5      150.67      164.32      1.08 o 
   2   3  -5      693.21      665.21      4.77 o 
   3   3  -5      695.24      698.22      7.47 o 
  -3   4  -5       58.67       58.24      1.91 o 
  -2   4  -5       56.53       62.88      1.40 o 
  -1   4  -5      275.65      274.59      2.13 o 
   0   4  -5       48.45       48.08      2.38 o 
   1   4  -5       99.23      107.64      1.70 o 
   2   4  -5      273.65      296.83      3.70 o 
   3   4  -5       70.66       63.99      1.44 o 
   4   4  -5        8.69       11.66      1.50 o 
  -4   5  -5       71.13       66.13      2.21 o 
  -3   5  -5      152.56      150.65      2.79 o 
  -2   5  -5      138.96      151.34      2.73 o 
  -1   5  -5      248.05      255.10      3.81 o 
   0   5  -5      207.51      183.17      2.37 o 
   1   5  -5       70.16       75.58      1.66 o 
   2   5  -5      135.08      124.68      1.99 o 
   3   5  -5       89.08       85.76      1.78 o 
   4   5  -5       40.23       39.46      1.91 o 
   5   5  -5        4.87        5.11      1.53 o 
  -5   6  -5       32.60       29.20      2.21 o 
  -4   6  -5       56.35       52.38      5.77 o 
  -3   6  -5       48.89       34.70      3.38 o 
  -2   6  -5        9.24        8.98      2.49 o 
  -1   6  -5      108.18      115.04      2.57 o 
   0   6  -5       69.46       59.60      1.62 o 
   1   6  -5       38.56       39.61      1.51 o 
   2   6  -5       29.82       29.72      1.45 o 
   3   6  -5        7.52        7.90      2.11 o 
   4   6  -5      127.42      131.56      6.11 o 
   5   6  -5        0.17        4.18      1.58 o 
   6   6  -5       12.13       14.88      1.86 o 
  -6   7  -5        4.17       18.15      2.69 o 
  -5   7  -5        5.84        1.94      1.35 o 
  -4   7  -5       27.56       28.54      3.19 o 
  -3   7  -5       13.86       12.63      2.48 o 
  -2   7  -5       49.38       56.56      3.42 o 
  -1   7  -5        7.78       11.18      1.92 o 
   0   7  -5       43.81       42.76      2.12 o 
   1   7  -5       51.81       45.56      2.15 o 
   2   7  -5       79.78       78.20      2.54 o 
   3   7  -5       16.88       16.67      2.61 o 
   4   7  -5        4.31        6.14      2.25 o 
   5   7  -5        8.12       15.40      2.59 o 
   6   7  -5        1.14        4.95      2.23 o 
  -5   8  -5        6.13        7.10      2.64 o 
  -4   8  -5        2.81        2.50      2.15 o 
  -3   8  -5        8.95        4.65      2.60 o 
  -2   8  -5       34.30       42.11      3.46 o 
  -1   8  -5       14.46       15.13      2.61 o 
   0   8  -5       26.12       23.91      2.58 o 
   1   8  -5        2.73        3.44      2.30 o 
   2   8  -5        5.32        7.53      3.04 o 
   3   8  -5       13.98       19.33      2.57 o 
   4   8  -5        4.12        7.27      2.44 o 
   5   8  -5       18.20       31.61      2.84 o 
  -3   9  -5       26.21       24.59      3.33 o 
  -2   9  -5        4.65        9.44      2.43 o 
  -1   9  -5        5.51        5.49      2.58 o 
   0   9  -5        5.99        3.77      1.85 o 
   1   9  -5        0.56       -1.84      1.84 o 
   2   9  -5       18.16       21.16      4.76 o 
   3   9  -5        1.74        7.83      2.55 o 
   0   0  -4     6152.70     5997.20     54.42 o 
   0   1  -4      558.76      537.98      4.80 o 
   1   1  -4      191.91      205.38      1.82 o 
  -1   2  -4      736.68      747.23      2.15 o 
   0   2  -4      202.61      191.04      1.58 o 
   1   2  -4       57.42       53.97      0.97 o 
   2   2  -4      386.87      387.39      2.79 o 
  -2   3  -4       44.52       55.02      0.85 o 
  -1   3  -4     1481.36     1482.50     17.51 o 
   0   3  -4     1096.57     1158.04      6.21 o 
   1   3  -4     1816.81     1812.04      6.25 o 
   2   3  -4      159.24      167.98      1.39 o 
   3   3  -4       40.09       34.71      0.95 o 
  -3   4  -4      100.45       91.93      2.40 o 
  -2   4  -4      143.68      153.24      1.84 o 
  -1   4  -4       62.99       66.15      1.30 o 
   0   4  -4       96.38       99.89      2.49 o 
   1   4  -4       32.27       36.23      0.80 o 
   2   4  -4       17.65       15.61      1.04 o 
   3   4  -4      552.41      561.76      6.62 o 
   4   4  -4       66.33       62.81      2.02 o 
  -4   5  -4       14.79       16.50      1.64 o 
  -3   5  -4        8.96        7.74      1.38 o 
  -2   5  -4       47.25       50.00      1.36 o 
  -1   5  -4      198.73      191.17      2.11 o 
   0   5  -4      547.18      523.16      3.43 o 
   1   5  -4       37.55       40.21      1.75 o 
   2   5  -4       24.96       14.80      1.16 o 
   3   5  -4       21.36       17.99      1.20 o 
   4   5  -4      113.53      110.93      6.11 o 
   5   5  -4      102.93      109.71      2.78 o 
  -5   6  -4        4.02        5.66      1.69 o 
  -4   6  -4       22.64       26.11      1.81 o 
  -3   6  -4      228.57      236.41      3.49 o 
  -2   6  -4       37.29       29.83      2.74 o 
  -1   6  -4       39.58       29.86      2.97 o 
   0   6  -4       25.97       32.37      1.81 o 
   1   6  -4       78.46       65.92      2.30 o 
   2   6  -4      170.41      165.64      2.39 o 
   3   6  -4       94.80       84.16      1.93 o 
   4   6  -4        7.36        6.49      1.92 o 
   5   6  -4       51.68       49.62      2.28 o 
   6   6  -4       23.76       18.57      2.73 o 
  -6   7  -4       23.30       28.73      7.70 o 
  -5   7  -4        2.87        8.70      1.67 o 
  -4   7  -4       22.40       16.72      2.72 o 
  -3   7  -4       32.76       41.16      3.34 o 
  -2   7  -4      108.45       89.55      3.71 o 
  -1   7  -4       48.58       50.66      3.18 o 
   0   7  -4        2.90        3.53      1.46 o 
   1   7  -4       38.49       31.29      1.93 o 
   2   7  -4       93.98       92.43      2.86 o 
   3   7  -4       21.30       18.53      2.74 o 
   4   7  -4       32.81       34.71      3.19 o 
   5   7  -4        4.42        0.16      2.53 o 
   6   7  -4        3.63        2.48      1.82 o 
  -5   8  -4        1.78        5.00      2.12 o 
  -4   8  -4       30.34       32.91      3.09 o 
  -3   8  -4        5.35        5.91      2.65 o 
  -2   8  -4        0.04       -2.27      2.27 o 
  -1   8  -4       25.36       26.74      3.08 o 
   0   8  -4       21.29       24.02      2.82 o 
   1   8  -4       38.60       36.81      3.33 o 
   2   8  -4        4.29       -0.40      2.46 o 
   4   8  -4        6.59        3.00      2.68 o 
  -3   9  -4        6.56       15.31      3.10 o 
  -2   9  -4       16.53       15.83      2.68 o 
  -1   9  -4       17.34        7.59      2.58 o 
   0   9  -4        2.10        5.51      3.68 o 
   1   9  -4       10.34       18.95      3.03 o 
   2   9  -4        1.26       -0.34      2.14 o 
   3   9  -4       10.85        9.20      2.22 o 
   0   1  -3     4810.76     4763.64      7.85 o 
   1   1  -3     1063.62     1066.62      7.56 o 
  -1   2  -3      882.72      865.82      3.24 o 
   0   2  -3      877.72      909.54      3.30 o 
   1   2  -3      251.13      254.40      1.25 o 
   2   2  -3      148.95      146.54      1.19 o 
  -2   3  -3      325.60      314.20      3.90 o 
  -1   3  -3     1223.36     1306.16      8.67 o 
   0   3  -3      557.38      556.09      4.49 o 
   1   3  -3        2.34        2.43      0.46 o 
   2   3  -3      469.11      469.63      3.64 o 
   3   3  -3      417.70      429.34      2.97 o 
  -3   4  -3      135.46      130.93      1.86 o 
  -2   4  -3      438.56      440.64      2.80 o 
  -1   4  -3       32.46       31.80      2.51 o 
   0   4  -3      800.00      823.28      4.49 o 
   1   4  -3      458.16      466.34      2.18 o 
   2   4  -3       63.06       74.08      0.97 o 
   3   4  -3        1.51        0.39      0.80 o 
   4   4  -3      197.41      193.82      3.06 o 
  -4   5  -3       45.02       46.30      1.89 o 
  -3   5  -3      152.29      146.88      4.49 o 
  -2   5  -3       42.61       50.67      2.26 o 
  -1   5  -3       49.17       46.14      1.22 o 
   0   5  -3       53.29       56.63      1.46 o 
   1   5  -3      178.66      172.86      1.67 o 
   2   5  -3      189.79      170.13      2.14 o 
   3   5  -3       47.80       39.51      1.51 o 
   4   5  -3       52.49       48.83      1.96 o 
   5   5  -3       20.70       13.87      1.60 o 
  -5   6  -3        0.60        1.16      1.63 o 
  -4   6  -3      135.38      137.23      4.01 o 
  -3   6  -3        0.68        1.03      1.73 o 
  -2   6  -3      238.59      211.27      4.89 o 
  -1   6  -3      222.42      225.02      3.30 o 
   0   6  -3      122.97      123.17      2.76 o 
   1   6  -3      404.20      392.49      4.33 o 
   2   6  -3        8.24        9.66      5.91 o 
   3   6  -3      155.81      147.19      3.43 o 
   4   6  -3       19.36       18.49      1.74 o 
   5   6  -3       63.88       59.52      2.36 o 
   6   6  -3       70.68       73.39      2.62 o 
  -6   7  -3        0.39        1.89      2.23 o 
  -5   7  -3       35.47       32.91      4.40 o 
  -4   7  -3       14.76       20.85      2.65 o 
  -3   7  -3        4.21        6.35      2.33 o 
  -2   7  -3       37.88       41.23      3.13 o 
  -1   7  -3       36.99       32.54      2.45 o 
   0   7  -3      101.19       84.10      3.20 o 
   1   7  -3       14.39       13.42      1.88 o 
   2   7  -3        2.79        1.60      1.64 o 
   3   7  -3       85.93       87.52      2.67 o 
   4   7  -3        9.78        9.53      2.55 o 
   5   7  -3       28.87       42.11      3.28 o 
   6   7  -3        4.52        0.72      2.65 o 
  -5   8  -3        8.36        4.78      1.92 o 
  -4   8  -3        9.19       13.83      2.69 o 
  -3   8  -3       14.04        8.47      2.45 o 
  -2   8  -3       23.15       20.31      3.19 o 
  -1   8  -3       14.12        5.98      2.91 o 
   0   8  -3       22.84       20.34      1.98 o 
   1   8  -3       10.48        7.77      1.78 o 
   2   8  -3        3.98        4.71      2.27 o 
   3   8  -3       24.42       22.59      2.01 o 
   4   8  -3        2.85        6.69      2.68 o 
   5   8  -3        0.34        2.18      2.23 o 
  -3   9  -3       21.12       18.80      2.86 o 
  -2   9  -3       15.88        6.26      3.25 o 
  -1   9  -3        9.96       11.55      2.88 o 
   0   9  -3       33.76       29.39      2.21 o 
   1   9  -3        0.64       -2.57      2.57 o 
   2   9  -3        4.52        4.38      1.74 o 
   3   9  -3        1.03        2.30      2.60 o 
   0   1  -2     1804.17     1815.60      9.94 o 
   1   1  -2     4013.76     3889.41      4.84 o 
  -1   2  -2      168.12      179.32      4.56 o 
   0   2  -2     5265.01     5171.96     20.74 o 
   1   2  -2       84.15       76.46      0.83 o 
   2   2  -2       64.96       72.79      0.75 o 
  -2   3  -2       24.35       25.08      0.64 o 
  -1   3  -2      723.85      736.09      3.03 o 
   0   3  -2      506.01      480.64      2.89 o 
   1   3  -2      828.17      873.48      3.83 o 
   2   3  -2       84.16       81.76      1.11 o 
   3   3  -2      889.43      874.12      3.83 o 
  -3   4  -2      113.19      118.51      1.75 o 
  -2   4  -2       11.96       10.07      0.82 o 
  -1   4  -2      784.83      847.86      9.08 o 
   0   4  -2      870.08      888.37      4.83 o 
   1   4  -2      372.19      382.79      1.75 o 
   2   4  -2      142.79      138.16      2.10 o 
   3   4  -2       98.13       96.31      1.62 o 
   4   4  -2       61.56       48.67      1.41 o 
  -4   5  -2       14.85       15.20      1.52 o 
  -3   5  -2       17.35       21.80      2.45 o 
  -2   5  -2      158.39      141.56      1.84 o 
  -1   5  -2       30.10       32.01      1.11 o 
   0   5  -2      205.37      205.92      2.56 o 
   1   5  -2      211.22      203.48      2.12 o 
   2   5  -2       70.43       70.73      2.44 o 
   3   5  -2       58.87       55.05      1.81 o 
   4   5  -2        1.43        1.37      1.36 o 
   5   5  -2        3.28        2.07      1.43 o 
  -5   6  -2       94.35       77.75      4.45 o 
  -4   6  -2       41.63       40.58      5.78 o 
  -3   6  -2       23.67       20.88      1.67 o 
  -2   6  -2      177.93      182.38      4.58 o 
  -1   6  -2      348.35      370.06     10.15 o 
   0   6  -2      497.78      464.87      8.37 o 
   1   6  -2      173.04      175.02      3.12 o 
   2   6  -2       20.42       16.39      1.94 o 
   3   6  -2      312.34      301.33      6.50 o 
   4   6  -2       65.38       64.46      3.49 o 
   5   6  -2       11.05        9.52      1.70 o 
   6   6  -2       35.18       46.63      3.55 o 
  -6   7  -2        2.82        7.96      1.86 o 
  -5   7  -2       12.95       16.68      1.77 o 
  -4   7  -2       26.60       35.05      2.98 o 
  -3   7  -2       26.33       18.18      2.82 o 
  -2   7  -2       98.63       90.75      3.87 o 
  -1   7  -2       20.81       20.45      1.88 o 
   0   7  -2       94.73      102.63      7.67 o 
   1   7  -2       45.65       52.01      2.23 o 
   2   7  -2       40.48       39.10      5.98 o 
   3   7  -2       37.78       35.78      4.87 o 
   4   7  -2       42.21       42.40      3.18 o 
   5   7  -2       25.53       20.07      3.06 o 
   6   7  -2       12.78       14.95      2.68 o 
  -5   8  -2        0.29       -2.21      2.34 o 
  -4   8  -2        5.96        3.91      2.39 o 
  -3   8  -2       26.68       31.25      3.31 o 
  -2   8  -2        0.84        0.02      2.60 o 
  -1   8  -2       61.06       52.76      3.47 o 
   0   8  -2        7.15       11.83      4.67 o 
   1   8  -2       10.40        8.85      5.21 o 
   2   8  -2       21.34       25.65      2.02 o 
   3   8  -2        3.05        3.85      1.68 o 
   4   8  -2        4.18        1.14      2.67 o 
  -4   9  -2       13.30       15.46      2.89 o 
  -2   9  -2       12.35        8.68      3.25 o 
  -1   9  -2       29.04       26.18      3.46 o 
   0   9  -2       12.76       11.65      2.13 o 
   1   9  -2       23.13       19.45      2.13 o 
   2   9  -2        2.73       -1.53      2.62 o 
   4   9  -2        2.92       -0.53      2.23 o 
   0   1  -1     3347.53     3373.30     18.52 o 
   1   1  -1     2106.31     2114.27      7.30 o 
  -1   2  -1     2417.57     2412.50     12.73 o 
   0   2  -1     9684.46     9250.76    109.85 o 
   1   2  -1     1420.81     1447.72      4.25 o 
   2   2  -1      233.56      242.23      2.20 o 
  -2   3  -1      456.31      443.02      2.72 o 
  -1   3  -1      317.82      338.11      2.01 o 
   0   3  -1     4319.75     4206.29     10.46 o 
   1   3  -1     1629.29     1660.29     10.86 o 
   2   3  -1      279.39      292.71      3.65 o 
   3   3  -1       11.57       12.79      0.91 o 
  -3   4  -1       11.72       10.44      0.74 o 
  -2   4  -1       96.95      100.59      1.16 o 
  -1   4  -1      156.90      158.01      3.31 o 
   0   4  -1      258.13      243.12      1.41 o 
   1   4  -1       21.34       26.75      0.73 o 
   2   4  -1        8.56        9.93      0.70 o 
   3   4  -1       10.57        8.29      0.88 o 
   4   4  -1       12.33       15.76      1.04 o 
  -4   5  -1        3.40        5.19      1.33 o 
  -3   5  -1      108.87      102.20      7.19 o 
  -2   5  -1       42.33       39.71      1.19 o 
  -1   5  -1       61.08       60.54      1.55 o 
   0   5  -1      100.50      104.40      1.51 o 
   1   5  -1      179.12      169.87      2.24 o 
   2   5  -1      119.26      112.80      1.38 o 
   3   5  -1      290.53      268.77      3.97 o 
   4   5  -1       51.11       52.85      1.95 o 
   5   5  -1       26.57       21.06      2.59 o 
  -5   6  -1       28.34       41.88      5.10 o 
  -4   6  -1       81.29       84.10      2.67 o 
  -3   6  -1       17.90       21.72      1.72 o 
  -2   6  -1      140.65      131.28      4.14 o 
  -1   6  -1      208.28      209.27      3.15 o 
   0   6  -1      191.94      195.70      3.90 o 
   1   6  -1      457.18      454.34      9.28 o 
   2   6  -1       29.95       28.90      2.81 o 
   3   6  -1       68.15       57.86      3.37 o 
   4   6  -1      130.30      130.82      4.42 o 
   5   6  -1       37.17       38.74      3.11 o 
   6   6  -1       37.31       30.12      3.26 o 
  -5   7  -1       29.44       29.71      5.67 o 
  -4   7  -1        0.91       -2.66      2.66 o 
  -3   7  -1       81.41       79.26      3.84 o 
  -2   7  -1       10.43       13.04      2.86 o 
  -1   7  -1       36.88       34.09      3.97 o 
   0   7  -1      321.17      300.07      4.10 o 
   1   7  -1       68.53       71.06      2.46 o 
   2   7  -1      100.83       98.89      5.34 o 
   3   7  -1       46.95       45.08      2.29 o 
   4   7  -1        3.40        5.04      2.42 o 
   5   7  -1        5.42        5.78      2.68 o 
   6   7  -1       26.00       27.43      3.13 o 
   7   7  -1        7.53       -2.13      2.13 o 
  -5   8  -1        7.01       14.54      2.91 o 
  -4   8  -1        4.84        1.53      2.59 o 
  -3   8  -1        6.80        7.28      2.89 o 
  -2   8  -1       29.03       27.86      3.23 o 
  -1   8  -1        1.24        7.60      3.06 o 
   0   8  -1       58.37       62.91      8.64 o 
   1   8  -1       55.81       54.01      6.06 o 
   2   8  -1        1.10       -1.12      2.54 o 
   3   8  -1       13.87       15.10      4.01 o 
   4   8  -1        5.93        3.50      2.63 o 
   5   8  -1        7.45        8.15      2.63 o 
  -4   9  -1        0.81       -2.30      2.30 o 
  -3   9  -1        9.94       12.83      2.87 o 
  -2   9  -1        7.32       -3.11      3.11 o 
  -1   9  -1       12.97        9.49      3.42 o 
   0   9  -1       39.87       45.36      6.62 o 
   1   9  -1        0.52        6.26      6.88 o 
   2   9  -1       12.29       14.46      2.00 o 
   3   9  -1        3.09        5.88      2.05 o 
   4   9  -1        0.18       -2.43      2.43 o 
   0   1   0       23.22       23.22      0.84 o 
   1   1   0     2816.99     2735.13     13.06 o 
  -1   2   0      343.16      336.17      2.05 o 
   0   2   0        2.54        0.84      0.74 o 
   1   2   0      117.98      130.99      1.69 o 
   2   2   0     1104.89     1130.65     12.19 o 
  -2   3   0      163.86      193.09      2.12 o 
  -1   3   0        7.85        5.40      0.90 o 
   0   3   0      340.01      329.23      1.38 o 
   1   3   0      436.79      400.39      1.93 o 
   2   3   0       51.69       53.22      1.13 o 
   3   3   0        9.75        5.34      0.90 o 
  -3   4   0       32.25       27.13      1.13 o 
  -2   4   0        0.78        2.46      0.79 o 
  -1   4   0       45.51       47.77      0.93 o 
   0   4   0      866.87      851.09      6.04 o 
   1   4   0        0.52        1.89      0.75 o 
   2   4   0       33.49       32.66      0.90 o 
   3   4   0        1.16        0.73      0.85 o 
   4   4   0       54.96       58.32      4.01 o 
  -4   5   0       25.03       14.89      1.53 o 
  -3   5   0      105.85      116.01      2.38 o 
  -2   5   0        4.49        3.38      0.72 o 
  -1   5   0       20.47       24.56      1.02 o 
   0   5   0     1945.19     1923.38     16.67 o 
   1   5   0      221.54      223.47      3.70 o 
   2   5   0        9.04        7.21      1.09 o 
   3   5   0      151.85      161.44      2.56 o 
   4   5   0      143.19      144.74      2.64 o 
   5   5   0      119.52      120.37      2.66 o 
  -5   6   0       14.59       20.68      3.01 o 
  -4   6   0        1.11        0.56      1.44 o 
  -3   6   0      286.44      304.38      5.68 o 
  -2   6   0        5.92        2.27      2.29 o 
  -1   6   0      116.25      110.13      2.62 o 
   0   6   0      427.43      450.69      5.39 o 
   1   6   0       89.06       93.43      3.55 o 
   2   6   0      400.90      390.45      6.29 o 
   3   6   0        8.70        9.85      2.63 o 
   4   6   0        9.73        8.58      2.40 o 
   5   6   0       58.20       59.20      3.51 o 
   6   6   0       19.20       15.94      2.97 o 
  -6   7   0       24.10       28.03      2.67 o 
  -5   7   0        1.14       -1.41      1.48 o 
  -4   7   0        7.93        8.09      2.55 o 
  -3   7   0        1.19        0.13      2.44 o 
  -2   7   0        3.13        9.61      2.70 o 
  -1   7   0      183.92      183.68      3.25 o 
   0   7   0       49.50       50.93      2.27 o 
   1   7   0       67.13       59.70      3.00 o 
   2   7   0       52.54       54.19      3.32 o 
   3   7   0       13.85       10.48      2.70 o 
   4   7   0       72.86       84.01      4.08 o 
   5   7   0       19.10       19.75      3.00 o 
   6   7   0        0.76        1.56      2.60 o 
   7   7   0        2.68       -1.83      1.83 o 
  -4   8   0        4.92        5.90      2.59 o 
  -3   8   0        0.70       -1.87      2.78 o 
  -2   8   0        0.57        4.32      2.95 o 
  -1   8   0       28.98       33.80      3.09 o 
   0   8   0        8.69       12.08      2.36 o 
   1   8   0       41.56       49.69      2.93 o 
   2   8   0       18.77       16.37      4.28 o 
   3   8   0       25.08       33.01      2.21 o 
   4   8   0        0.64        7.13      2.69 o 
   5   8   0        0.19        4.62      2.50 o 
  -4   9   0       14.50       18.13      3.09 o 
  -3   9   0        5.85       -2.12      2.67 o 
  -2   9   0       23.24       28.21      3.64 o 
  -1   9   0        0.57       10.88      3.62 o 
   0   9   0       16.66       10.11      2.85 o 
   1   9   0       33.43       41.04      6.89 o 
   2   9   0        2.55        9.18      4.22 o 
   3   9   0       15.94       24.45      2.30 o 
   4   9   0        0.05       -2.00      2.50 o 
   0   1   1     3338.07     3250.04     25.90 o 
  -1   2   1     2426.62     2413.14      7.44 o 
   0   2   1     9655.79     9238.95     40.62 o 
   1   2   1     1389.09     1435.09      2.84 o 
   2   2   1      244.96      250.78      2.67 o 
  -2   3   1      446.08      433.16      4.46 o 
  -1   3   1      318.13      340.76      3.35 o 
   0   3   1     4303.69     4223.67     29.12 o 
   1   3   1     1624.41     1635.06      8.75 o 
   2   3   1      282.47      295.00      2.06 o 
   3   3   1        9.33       13.19      0.95 o 
  -3   4   1       12.37       11.69      1.38 o 
  -2   4   1       96.61      100.72      1.81 o 
  -1   4   1      162.06      168.34      1.69 o 
   0   4   1      264.95      254.34      2.43 o 
   1   4   1       24.25       29.15      1.11 o 
   2   4   1        7.74        8.45      0.93 o 
   3   4   1       10.67        9.97      0.89 o 
   4   4   1       11.46       10.72      1.76 o 
  -4   5   1        4.12        2.51      1.97 o 
  -3   5   1      110.67      104.99      2.14 o 
  -2   5   1       44.68       42.51      1.51 o 
  -1   5   1       61.94       59.47      2.04 o 
   0   5   1       99.92      104.40      1.97 o 
   1   5   1      174.70      170.99      3.39 o 
   2   5   1      115.83      110.85      2.80 o 
   3   5   1      293.06      277.07      3.93 o 
   4   5   1       52.18       56.45      2.43 o 
   5   5   1       26.75       21.57      4.22 o 
  -5   6   1       28.20       35.81      4.99 o 
  -4   6   1       81.50       90.53      3.19 o 
  -3   6   1       18.54       26.36      1.78 o 
  -2   6   1      142.36      130.91      4.01 o 
  -1   6   1      211.26      205.21      4.72 o 
   4   6   1      131.54      131.17      4.31 o 
   5   6   1       37.24       44.12      3.30 o 
   6   6   1       37.12       36.20      3.09 o 
  -6   7   1        5.04       20.10      2.61 o 
  -5   7   1       28.91       32.55      2.16 o 
  -4   7   1        1.26       -2.28      2.42 o 
  -3   7   1       81.23       83.51      3.90 o 
  -2   7   1        9.87       13.67      2.57 o 
  -1   7   1       36.98       32.22      3.37 o 
   0   7   1      320.61      299.35      5.65 o 
   1   7   1       68.21       74.33      3.59 o 
   2   7   1       99.66       99.94      4.02 o 
   3   7   1       46.24       46.77      3.54 o 
   4   7   1        3.37        3.30      2.53 o 
   5   7   1        5.62        8.74      2.85 o 
   6   7   1       26.22       28.37      3.05 o 
   7   7   1        7.29       16.82      2.35 o 
  -5   8   1        7.20        2.82      2.53 o 
  -4   8   1        4.85       -0.21      2.43 o 
  -3   8   1        7.12       14.10      3.21 o 
  -2   8   1       28.98       28.27      3.33 o 
  -1   8   1        1.37        5.36      2.80 o 
   0   8   1       57.94       57.51      2.50 o 
   1   8   1       55.51       53.19      2.43 o 
   2   8   1        1.29        1.02      2.37 o 
   3   8   1       13.40       10.31      2.95 o 
   4   8   1        6.18        3.19      2.68 o 
   5   8   1        7.20       13.33      2.84 o 
  -4   9   1        0.82       -3.15      3.15 o 
  -3   9   1        9.93       12.08      3.31 o 
  -2   9   1        7.40       18.32      3.50 o 
  -1   9   1       13.05       17.22      3.44 o 
   0   9   1       39.76       46.07      3.14 o 
   1   9   1        0.47        3.34      4.66 o 
   2   9   1       12.26       14.58      4.46 o 
   3   9   1        3.09        1.00      2.44 o 
   4   9   1        0.18       15.53      2.99 o 
   0   1   2     1763.63     1804.25     17.34 o 
  -1   2   2      168.76      178.48      3.20 o 
   0   2   2     5256.44     5114.76     26.70 o 
   1   2   2       90.46       82.22      1.13 o 
   2   2   2       67.70       73.18      1.05 o 
  -1   3   2      710.58      720.01      4.83 o 
   0   3   2      504.78      483.76      3.05 o 
   1   3   2      827.02      878.49      7.01 o 
   2   3   2       91.77       88.03      1.21 o 
   3   3   2      897.92      865.49     12.05 o 
  -3   4   2      109.93      113.92      2.98 o 
  -2   4   2       11.49       10.93      1.52 o 
  -1   4   2      805.27      871.82      7.91 o 
   0   4   2      852.42      880.34     16.83 o 
   1   4   2      369.97      393.73      4.46 o 
   2   4   2      144.76      141.82      1.85 o 
   3   4   2       98.36       96.33      2.46 o 
   4   4   2       65.94       54.47      2.42 o 
  -4   5   2       15.81       17.29      2.15 o 
  -3   5   2       17.80       21.27      2.20 o 
  -1   5   2       30.01       30.35      1.59 o 
   0   5   2      203.33      205.85      3.40 o 
   2   5   2       71.66       76.21      2.81 o 
   5   5   2        3.26        1.15      1.88 o 
  -5   6   2       94.68       89.17      5.22 o 
  -4   6   2       42.33       47.79      3.17 o 
  -3   6   2       24.55       23.78      2.81 o 
  -2   6   2      176.83      178.96      4.51 o 
   6   6   2       35.12       49.60      3.62 o 
  -6   7   2        2.67       -0.89      1.86 o 
  -5   7   2       12.12       14.33      2.80 o 
  -4   7   2       27.04       37.60      3.31 o 
  -3   7   2       26.47       17.72      2.82 o 
  -2   7   2       98.75       89.16      4.01 o 
   4   7   2       42.02       38.70      3.30 o 
   5   7   2       25.73       31.50      3.40 o 
   6   7   2       12.71       20.97      2.80 o 
  -5   8   2        0.31       -0.53      2.83 o 
  -4   8   2        6.15        7.04      2.52 o 
  -3   8   2       27.27       38.68      3.59 o 
  -2   8   2        1.01        4.29      2.73 o 
  -1   8   2       62.00       55.07      3.69 o 
   0   8   2        7.13       13.14      2.51 o 
   1   8   2       10.12       10.55      2.67 o 
   2   8   2       21.07       31.03      3.19 o 
   3   8   2        3.12        9.19      2.58 o 
   4   8   2        4.12        7.11      2.96 o 
   5   8   2        0.32       -2.29      2.29 o 
  -4   9   2       13.18        4.56      2.75 o 
  -3   9   2        0.27        8.62      3.44 o 
  -2   9   2       12.56        7.89      2.72 o 
  -1   9   2       29.45       45.95      3.93 o 
   0   9   2       12.34        8.46      2.87 o 
   1   9   2       22.80       19.29      2.87 o 
   2   9   2        2.70        0.91      2.25 o 
   3   9   2        0.53       -2.75      2.75 o 
   4   9   2        3.02        1.11      2.31 o 
   0   1   3     4808.87     4781.31      8.78 o 
   1   1   3     1075.29     1064.60      3.49 o 
  -1   2   3      879.26      859.71      2.35 o 
   0   2   3      895.05      904.27      5.32 o 
   1   2   3      256.78      259.81      3.98 o 
  -2   3   3      329.40      332.65      4.15 o 
  -1   3   3     1221.32     1287.34     10.25 o 
   0   3   3      541.48      536.24      3.65 o 
   1   3   3        2.42        3.03      1.55 o 
   2   3   3      454.89      468.48      3.26 o 
   3   3   3      406.42      427.24      2.60 o 
  -2   4   3      440.73      453.03      4.95 o 
  -1   4   3       30.00       25.99      0.91 o 
   0   4   3      796.03      823.26      4.65 o 
   1   4   3      463.53      477.20      5.08 o 
   2   4   3       66.63       73.33      1.45 o 
   3   4   3        1.67        1.51      1.36 o 
   4   4   3      199.74      197.87      3.74 o 
  -4   5   3       44.68       48.17      2.62 o 
  -3   5   3      154.62      146.88      3.79 o 
  -1   5   3       47.49       43.16      1.75 o 
   0   5   3       51.73       53.30      2.01 o 
  -4   6   3      136.90      143.43      4.21 o 
  -3   6   3        0.55        1.81      2.30 o 
  -6   7   3        0.45       20.62      2.54 o 
  -5   7   3       35.42       41.39     10.04 o 
  -4   7   3       13.53       21.71      3.00 o 
  -3   7   3        4.44        6.56      2.54 o 
  -2   7   3       38.00       39.82      3.12 o 
   6   7   3        4.61       18.05      2.92 o 
  -5   8   3        8.14       -2.95      2.95 o 
  -4   8   3        9.10       12.28      3.14 o 
  -3   8   3       14.55       14.24      3.11 o 
  -2   8   3       23.62       26.07      3.17 o 
   4   8   3        2.97        3.06      2.81 o 
   5   8   3        0.41       12.30      2.86 o 
  -3   9   3       21.03       31.53      3.32 o 
  -2   9   3       16.02       23.95      3.66 o 
  -1   9   3        9.55        7.77      2.72 o 
   0   9   3       33.79       44.20      4.25 o 
   1   9   3        0.55        7.05      2.60 o 
   3   9   3        1.07       16.37      2.98 o 
   0   0   4     6214.16     5788.67     49.25 o 
   0   1   4      549.93      529.16      4.13 o 
   1   1   4      194.55      209.88      2.20 o 
  -1   2   4      771.63      753.03     25.48 o 
   0   2   4      206.17      194.30      3.80 o 
   1   2   4       55.98       53.32      0.93 o 
   2   2   4      381.25      392.45      4.11 o 
  -2   3   4       41.93       48.99      2.14 o 
  -1   3   4     1470.42     1471.43      7.76 o 
   0   3   4     1110.90     1167.27     11.50 o 
   1   3   4     1796.04     1828.38      9.12 o 
   2   3   4      159.89      174.62      2.46 o 
  -1   4   4       62.96       63.99      2.29 o 
   0   4   4       95.85      101.14      1.95 o 
   1   4   4       34.46       39.19      2.31 o 
   2   4   4       19.24       18.58      1.21 o 
   3   4   4      552.39      570.01      5.19 o 
   4   4   4       67.91       64.38      2.51 o 
  -4   5   4       15.10       14.47      2.08 o 
  -4   6   4       21.75       29.01      2.82 o 
  -4   7   4       22.11       21.44      3.00 o 
  -3   7   4       32.71       31.05      2.91 o 
  -4   8   4       30.55       38.69      3.59 o 
  -3   8   4        5.09        2.07      2.76 o 
  -2   8   4        0.04        1.76      2.88 o 
  -3   9   4        6.68        6.13      3.23 o 
  -2   9   4       16.56       13.96      3.26 o 
  -1   9   4       17.14       23.71      3.62 o 
   0   1   5      128.39      125.05      1.77 o 
   1   1   5     1063.29     1096.07     10.98 o 
  -1   2   5      325.28      332.39      5.42 o 
   0   2   5     2524.78     2516.74     18.09 o 
   1   2   5      182.34      187.12      1.51 o 
   2   2   5      216.74      219.81      3.25 o 
  -2   3   5      417.79      405.81      4.81 o 
  -1   3   5        4.41        7.44      2.57 o 
   0   3   5     1502.01     1588.04      6.23 o 
   1   3   5      149.88      161.50      1.80 o 
   2   3   5      697.38      670.34     13.14 o 
  -4   6   5       57.03       49.67      3.11 o 
  -4   7   5       26.67       25.69      3.02 o 
  -4   8   5        3.00        6.03      2.68 o 
  -3   8   5        8.93        7.41      2.71 o 
  -3   9   5       26.13       41.53      4.06 o 
  -2   9   5        4.69        9.09      3.36 o 
   0   1   6       12.21       14.33      0.57 o 
   1   1   6      533.48      553.76      3.98 o 
  -1   2   6      450.27      469.12      9.57 o 
   0   2   6      301.40      317.07      2.55 o 
   1   2   6      718.56      724.73      6.42 o 
   2   2   6      495.54      513.91      4.89 o 
  -1   3   6     1154.46     1186.36     14.36 o 
   0   3   6       75.96       92.20      3.39 o 
   1   3   6      478.51      490.95      2.16 o 
   2   3   6      520.62      496.37      2.73 o 
   1   4   6      279.68      267.92      3.68 o 
   2   4   6      209.47      202.55      3.21 o 
  -4   7   6       22.59       26.33      2.86 o 
  -4   8   6        1.17        5.96      2.99 o 
   0   1   7       71.72       77.63      1.25 o 
   1   1   7      717.73      753.84      5.67 o 
  -1   2   7        6.65        8.86      1.67 o 
   0   2   7       13.98       12.93      0.58 o 
   1   2   7      426.33      436.35      3.77 o 
   2   2   7      561.91      561.71      5.30 o 
   0   3   7      191.56      224.70      2.74 o 
   1   3   7       49.88       46.59      1.13 o 
   2   3   7      399.87      397.97      4.93 o 
   1   4   7      413.55      391.31      5.72 o 
   2   4   7      154.87      140.05      3.00 o 
  -4   8   7        5.87       -0.23      3.03 o 
   0   0   8      241.86      277.54      4.21 o 
   0   1   8      177.87      206.33      2.20 o 
   1   1   8      186.13      187.21      1.63 o 
  -1   2   8      636.16      627.71      3.85 o 
   0   2   8        9.73        9.44      0.67 o 
   1   2   8       39.03       46.22      0.81 o 
   2   2   8       50.58       55.61      2.87 o 
   0   3   8       34.17       29.22      1.42 o 
   1   3   8      410.03      409.85      2.73 o 
   2   3   8        0.74        1.58      1.14 o 
   3   3   8       23.32       23.78      2.05 o 
   1   4   8      298.22      292.58      4.21 o 
   2   4   8       93.81       94.83      2.87 o 
   0   1   9       33.73       30.71      1.17 o 
   1   1   9       12.36        9.97      0.74 o 
  -1   2   9       22.15       30.88      1.56 o 
   0   2   9      260.33      268.14      4.92 o 
   1   2   9       29.89       27.03      1.15 o 
   2   2   9      208.39      195.60      2.76 o 
   1   3   9      202.31      194.88      4.30 o 
   2   3   9       79.11       71.17      1.92 o 
   3   3   9      259.85      262.57      4.63 o 
   1   4   9      199.71      187.53      3.78 o 
   2   4   9      316.94      292.55      4.74 o 
   0   1  10       50.42       52.37      1.24 o 
   1   1  10       31.55       35.74      2.12 o 
  -1   2  10        1.32        3.93      1.18 o 
   0   2  10       25.80       22.36      1.60 o 
   1   2  10      300.30      306.89      2.71 o 
   2   2  10      361.56      355.99      3.92 o 
   1   3  10       88.69       78.59      2.17 o 
   2   3  10      330.64      327.68      4.85 o 
   3   3  10       14.88       16.78      2.24 o 
   1   4  10       25.87       26.16      2.19 o 
   2   4  10       36.34       30.88      2.42 o 
   0   1  11        6.98        6.45      1.07 o 
   1   1  11      336.01      335.66      7.29 o 
  -1   2  11       38.57       35.10      2.60 o 
   0   2  11      174.66      168.43      2.95 o 
   1   2  11       45.87       46.95      2.01 o 
   2   2  11      228.46      216.14      3.25 o 
   0   3  11       77.07       78.05      3.18 o 
   1   3  11        8.55        6.96      1.47 o 
   2   3  11      242.35      239.53      3.37 o 
   3   3  11      138.03      129.09      3.87 o 
  -3   4  11       29.66       24.23      2.50 o 
   1   4  11        6.74        7.17      2.12 o 
   2   4  11      134.51      131.88      3.86 o 
   0   0  12      160.68      146.32      4.10 o 
   0   1  12       25.54       24.05      1.32 o 
   1   1  12      104.34      101.14      2.13 o 
  -1   2  12      410.49      415.15      6.50 o 
   0   2  12        7.96        8.41      1.98 o 
   1   2  12       60.41       63.05      3.62 o 
   2   2  12       23.84       25.45      2.65 o 
  -2   3  12       71.52       72.96      3.40 o 
   0   3  12       34.59       34.38      2.88 o 
   1   3  12      221.87      221.13      8.32 o 
   2   3  12       11.10       13.03      1.67 o 
   3   3  12        6.88        3.80      2.03 o 
  -3   4  12        7.51       11.98      2.43 o 
   0   4  12       26.87       29.56      2.64 o 
   1   4  12      170.69      142.56      4.07 o 
   2   4  12       90.49       95.36      3.52 o 
   0   1  13       50.18       45.87      1.56 o 
   1   1  13      127.62      112.50      2.46 o 
  -1   2  13      113.08      109.35      2.87 o 
   0   2  13       76.98       81.86      2.11 o 
   1   2  13      173.85      167.73      7.60 o 
   2   2  13       40.11       40.19      2.76 o 
  -2   3  13       91.15       92.45      3.82 o 
   0   3  13       99.86      112.28      4.09 o 
   1   3  13       13.27       16.82      1.74 o 
   2   3  13        1.48        2.33      1.48 o 
   3   3  13       40.03       46.08      2.99 o 
  -3   4  13       57.44       58.56      3.24 o 
   0   4  13       33.48       32.66      2.83 o 
   1   4  13       36.41       31.84      2.65 o 
   2   4  13       66.86       73.35      3.36 o 
   0   1  14      152.11      155.34      2.35 o 
   1   1  14       16.04       13.07      1.53 o 
  -1   2  14        3.31        2.19      1.64 o 
   0   2  14      105.68      101.23      3.01 o 
   1   2  14       15.29       15.27      1.86 o 
   2   2  14       42.23       39.65      2.78 o 
  -2   3  14       11.42       10.04      2.56 o 
  -1   3  14       24.29       29.63      3.50 o 
   0   3  14       29.91       30.10      3.03 o 
   1   3  14       43.75       48.36      2.30 o 
   2   3  14       39.47       39.20      3.03 o 
   3   3  14       57.28       50.21      3.14 o 
  -3   4  14       22.57       21.05      2.33 o 
  -2   4  14        8.25       13.13      2.40 o 
   0   4  14       21.58       16.36      2.62 o 
   1   4  14       30.25       34.00      3.05 o 
   2   4  14       12.70       19.29      2.58 o 
   0   1  15       36.37       34.77      1.59 o 
   1   1  15       24.33       21.22      1.84 o 
  -1   2  15       17.56       18.25      1.92 o 
   0   2  15       18.39       16.18      2.64 o 
   1   2  15       24.04       20.68      2.39 o 
   2   2  15       53.67       49.05      3.29 o 
  -2   3  15       31.06       27.71      2.86 o 
  -1   3  15       15.95       18.25      1.88 o 
   0   3  15       41.81       38.47      2.37 o 
   1   3  15        7.90        6.47      2.37 o 
   2   3  15       62.25       57.44      3.35 o 
   3   3  15       16.96       16.44      2.16 o 
  -3   4  15       13.86       19.29      2.44 o 
  -2   4  15        0.97       12.78      2.27 o 
  -1   4  15       19.79       29.00      3.05 o 
   0   4  15       35.38       31.99      3.15 o 
  -2   5  15       21.69       12.59      2.09 o 
   0   0  16      136.26      129.92      4.82 o 
   0   1  16        3.14        6.47      1.89 o 
   1   1  16       15.43       20.56      2.94 o 
  -1   2  16       43.53       42.93      2.33 o 
   0   2  16       15.86        9.20      2.41 o 
   1   2  16        0.20       -0.28      1.88 o 
   2   2  16       12.39       12.67      1.92 o 
  -2   3  16        2.48       -0.56      2.01 o 
  -1   3  16       17.11       17.27      1.96 o 
   0   3  16       28.77       19.85      2.98 o 
   1   3  16       47.79       53.95      3.62 o 
   2   3  16        4.92       -1.79      1.79 o 
   3   3  16        2.03       10.76      2.16 o 
  -2   4  16       29.62       24.66      2.49 o 
  -1   4  16        1.39        7.15      2.61 o 
   0   4  16        0.36       -2.17      2.34 o 
  -2   5  16       12.55       33.06      2.41 o 
   0   1  17       26.11       31.37      1.91 o 
   1   1  17       21.25       26.61      4.91 o 
  -1   2  17        7.74        4.66      4.01 o 
   0   2  17       12.99       18.96      2.10 o 
   1   2  17       32.20       38.18      3.09 o 
   2   2  17        1.93        7.62      2.87 o 
  -2   3  17       16.67        1.06      2.21 o 
  -1   3  17       14.25        7.78      1.92 o 
   0   3  17       13.10       12.50      1.93 o 
   1   3  17        2.48        3.91      3.63 o 
   2   3  17        0.15        4.96      2.29 o 
   3   3  17        3.74        6.46      2.16 o 
  -2   4  17        5.15        7.39      2.89 o 
  -1   4  17        4.63       26.74      2.71 o 
   0   4  17        8.96        8.02      2.02 o 
   0   1  18       20.33       15.14      2.89 o 
   1   1  18       22.79        9.50      3.63 o 
  -1   2  18        2.01        6.01      7.13 o 
   0   2  18       17.78       11.10      5.44 o 
   1   2  18        2.33       10.76      3.05 o 
   2   2  18        7.77        5.88      3.14 o 
  -1   3  18       11.20       16.14      2.88 o 
   0   3  18       10.52       25.47      3.41 o 
   1   3  18        5.98       17.07      6.05 o 
   0   1  19       13.34        5.21      2.86 o 
                                                 
